# Supplementary material for: Indole Diterpenes from Mangrove Sediment-Derived Fungus Penicillium sp. UJNMF0740 Protect PC12 Cells against 6-OHDA-Induced Neurotoxicity via Regulating the PI3K/Akt Pathway
Source: Mar Drugs. 2023 Nov 14;21(11):593. doi: 10.3390/md21110593 (PMC10672321; doi:10.3390/md21110593)
Supplement: Supplementary file 1 [file marinedrugs-21-00593-s001.zip]

Archive with 1 entries (1 files):
- marinedrugs-2687748-supplementary.pdf
